# Supplementary material for: Anti-Cancer and Electrochemical Properties of Thiogenistein—New Biologically Active Compound
Source: Int J Mol Sci. 2021 Aug 16;22(16):8783. doi: 10.3390/ijms22168783 (PMC8395759; doi:10.3390/ijms22168783)
Supplement: Supplementary file 1 [file ijms-22-08783-s001.zip]

Archive with 1 entries (1 files):
- ijms-1307067-supplementary.pdf
